# Supplementary material for: Geographic disparities and predictors of COVID-19 vaccination in Missouri: a retrospective ecological study
Source: Front Public Health. 2024 Mar 11;12:1329382. doi: 10.3389/fpubh.2024.1329382 (PMC10961407; doi:10.3389/fpubh.2024.1329382)
Supplement: Supplementary file 1 [file Table_1.XLSX]

## Sheet: Sheet1
Variable Name	Description	Source of Data	Notes
County	Counties of Missouri
DP02_0020E	Average Household Size	U. S. Census Bureau, 2020 ACS 5-year Selected Social Characterics Estimates (DP02 table)
DP02_0020M	Margin of Error Average Household Size	U. S. Census Bureau, 2020 ACS 5-year Selected Social Characterics Estimates (DP02 table)
DP02_0071P	Percent of population 25 years and over with less than 9th grade education	U. S. Census Bureau, 2020 ACS 5-year Selected Social Characterics Estimates (DP02 table)
DP02_0071M	Percent Margin of Error of population 25 years and over with less than 9th grade education	U. S. Census Bureau, 2020 ACS 5-year Selected Social Characterics Estimates (DP02 table)
DP02_0072P	Percent of population 25 years and over with 9th to 12th grade education, no diploma	U. S. Census Bureau, 2020 ACS 5-year Selected Social Characterics Estimates (DP02 table)
DP02_0072M	Percent Margin of Error of population 25 years and over with 9th to 12th grade education, no diploma	U. S. Census Bureau, 2020 ACS 5-year Selected Social Characterics Estimates (DP02 table)
DP02_0073P	Percent of population 25 years and over with high school degree or equivalency as highest educational attainment	U. S. Census Bureau, 2020 ACS 5-year Selected Social Characterics Estimates (DP02 table)
DP02_0073M	Percent Margin of Error of population 25 years and over with high school degree or equivalency as highest educational attainment	U. S. Census Bureau, 2020 ACS 5-year Selected Social Characterics Estimates (DP02 table)
DP02_0074P	Percent of population 25 years and over with some college, no degree	U. S. Census Bureau, 2020 ACS 5-year Selected Social Characterics Estimates (DP02 table)
DP02_0074M	Percent Margin of Error of population 25 years and over with some college, no degree	U. S. Census Bureau, 2020 ACS 5-year Selected Social Characterics Estimates (DP02 table)
DP02_0075P	Percent of population 25 years and over with Associate's degree as highest educational attainment	U. S. Census Bureau, 2020 ACS 5-year Selected Social Characterics Estimates (DP02 table)
DP02_0075M	Percent Margin of Error of population 25 years and over with Associate's degree as highest educational attainment	U. S. Census Bureau, 2020 ACS 5-year Selected Social Characterics Estimates (DP02 table)
DP02_0076P	Percent of population 25 years and over with Bachelor's degree as highest educational attainment	U. S. Census Bureau, 2020 ACS 5-year Selected Social Characterics Estimates (DP02 table)
DP02_0076M	Percent Margin of Error of population 25 years and over with Bachelor's degree as highest educational attainment	U. S. Census Bureau, 2020 ACS 5-year Selected Social Characterics Estimates (DP02 table)
DP02_0079P	Percent of population 25 years and over with Bachelor's degree or higher	U. S. Census Bureau, 2020 ACS 5-year Selected Social Characterics Estimates (DP02 table)
DP02_0079M	Percent Margin of Error of population 25 years and over with Bachelor's degree or higher	U. S. Census Bureau, 2020 ACS 5-year Selected Social Characterics Estimates (DP02 table)
DP02_0085P	Percent of total civilian nonistitutionalized population with a disability	U. S. Census Bureau, 2020 ACS 5-year Selected Social Characterics Estimates (DP02 table)
DP02_0085M	Percent Margin of Error of total civilian nonistitutionalized population with a disability	U. S. Census Bureau, 2020 ACS 5-year Selected Social Characterics Estimates (DP02 table)
DP03_0007P	Percent of employed civilians	U. S. Census Bureau, 2020 ACS 5-year Selected Economic Characteristics (DP03 table)
DP03_0007M	Percent Margin of Error of employed civilians	U. S. Census Bureau, 2020 ACS 5-year Selected Economic Characteristics (DP03 table)
DP03_0008P	Percent of unemployed civilians	U. S. Census Bureau, 2020 ACS 5-year Selected Economic Characteristics (DP03 table)
DP03_0008M	Percent Margin of Error of unemployed civilians	U. S. Census Bureau, 2020 ACS 5-year Selected Economic Characteristics (DP03 table)
DP03_0025P	Percent of civilian employed who commute using public transportation, excluding taxicab	U. S. Census Bureau, 2020 ACS 5-year Selected Economic Characteristics (DP03 table)
DP03_0025M	Percent Margin of Error of civilian employed who commute using public transportation, excluding taxicab	U. S. Census Bureau, 2020 ACS 5-year Selected Economic Characteristics (DP03 table)
DP03_0039P	Percent of civilian employed in agriculture, forestry, fishing and hunting, and mining	U. S. Census Bureau, 2020 ACS 5-year Selected Economic Characteristics (DP03 table)
DP03_0039M	Percent Margin of Error of civilian employed in agriculture, forestry, fishing and hunting, and mining	U. S. Census Bureau, 2020 ACS 5-year Selected Economic Characteristics (DP03 table)
DP03_0040P	Percent of civilian employed in construction	U. S. Census Bureau, 2020 ACS 5-year Selected Economic Characteristics (DP03 table)
DP03_0040M	Percent Margin of Error of civilian employed in construction	U. S. Census Bureau, 2020 ACS 5-year Selected Economic Characteristics (DP03 table)
DP03_0041P	Percent of civilian employed in manufactuing	U. S. Census Bureau, 2020 ACS 5-year Selected Economic Characteristics (DP03 table)
DP03_0041M	Percent Margin of Error of civilian employed in manufactuing	U. S. Census Bureau, 2020 ACS 5-year Selected Economic Characteristics (DP03 table)
DP03_0042P	Percent of civilian employed in wholesale trade	U. S. Census Bureau, 2020 ACS 5-year Selected Economic Characteristics (DP03 table)
DP03_0042M	Percent Margin of Error of civilian employed in wholesale trade	U. S. Census Bureau, 2020 ACS 5-year Selected Economic Characteristics (DP03 table)
DP03_0043P	Percent of civilian employed in retail trade	U. S. Census Bureau, 2020 ACS 5-year Selected Economic Characteristics (DP03 table)
DP03_0043M	Percent Margin of Error of civilian employed in retail trade	U. S. Census Bureau, 2020 ACS 5-year Selected Economic Characteristics (DP03 table)
DP03_0044P	Percent of civilian employed in transportation and warehousing, and utilities	U. S. Census Bureau, 2020 ACS 5-year Selected Economic Characteristics (DP03 table)
DP03_0044M	Percent Margin of Error of civilian employed in transportation and warehousing, and utilities	U. S. Census Bureau, 2020 ACS 5-year Selected Economic Characteristics (DP03 table)
DP03_0045P	Percent of civilian employed in information	U. S. Census Bureau, 2020 ACS 5-year Selected Economic Characteristics (DP03 table)
DP03_0045M	Percent Margin of Error of civilian employed in information	U. S. Census Bureau, 2020 ACS 5-year Selected Economic Characteristics (DP03 table)
DP03_0046P	Percent of civilian employed in finance and insurance, and real estate and rental and leasing	U. S. Census Bureau, 2020 ACS 5-year Selected Economic Characteristics (DP03 table)
DP03_0046M	Percent Margin of Error of civilian employed in finance and insurance, and real estate and rental and leasing	U. S. Census Bureau, 2020 ACS 5-year Selected Economic Characteristics (DP03 table)
DP03_0047P	Percent of civilian employed in professional, scientific, and management, and administrative and waste management services	U. S. Census Bureau, 2020 ACS 5-year Selected Economic Characteristics (DP03 table)
DP03_0047M	Percent Margin of Error of civilian employed in professional, scientific, and management, and administrative and waste management services	U. S. Census Bureau, 2020 ACS 5-year Selected Economic Characteristics (DP03 table)
DP03_0048P	Percent of civilian employed in educational services, and health care and social assistance	U. S. Census Bureau, 2020 ACS 5-year Selected Economic Characteristics (DP03 table)
DP03_0048M	Percent Margin of Error of civilian employed in educational services, and health care and social assistance	U. S. Census Bureau, 2020 ACS 5-year Selected Economic Characteristics (DP03 table)
DP03_0049P	Percent of civilian employed in arts, entertainment, and recreation, and accommodation and food services	U. S. Census Bureau, 2020 ACS 5-year Selected Economic Characteristics (DP03 table)
DP03_0049M	Percent Margin of Error of civilian employed in arts, entertainment, and recreation, and accommodation and food services	U. S. Census Bureau, 2020 ACS 5-year Selected Economic Characteristics (DP03 table)
DP03_0050P	Percent of civilian employed in other services, except public administration	U. S. Census Bureau, 2020 ACS 5-year Selected Economic Characteristics (DP03 table)
DP03_0050M	Percent Margin of Error of civilian employed in other services, except public administration	U. S. Census Bureau, 2020 ACS 5-year Selected Economic Characteristics (DP03 table)
DP03_0051P	Percent of civilian employed in public administration	U. S. Census Bureau, 2020 ACS 5-year Selected Economic Characteristics (DP03 table)
DP03_0051M	Percent Margin of Error of civilian employed in public administration	U. S. Census Bureau, 2020 ACS 5-year Selected Economic Characteristics (DP03 table)
DP03_0070E	Median household income	U. S. Census Bureau, 2020 ACS 5-year Selected Economic Characteristics (DP03 table)
DP03_0070M	Margin of Error of Median household income	U. S. Census Bureau, 2020 ACS 5-year Selected Economic Characteristics (DP03 table)
DP03_0105P	Percent of noninstitutionalized civilians with health insurance coverage	U. S. Census Bureau, 2020 ACS 5-year Selected Economic Characteristics (DP03 table)
DP03_0105M	Percent Margin of Error of noninstitutionalized civilians with health insurance coverage	U. S. Census Bureau, 2020 ACS 5-year Selected Economic Characteristics (DP03 table)
DP03_0106P	Percent of noninstitutionalized civilians with private health insurance	U. S. Census Bureau, 2020 ACS 5-year Selected Economic Characteristics (DP03 table)
DP03_0106M	Percent Margin of Error of noninstitutionalized civilians with private health insurance	U. S. Census Bureau, 2020 ACS 5-year Selected Economic Characteristics (DP03 table)
DP03_0107P	Percent of noninstitutionalized civilians with public coverage	U. S. Census Bureau, 2020 ACS 5-year Selected Economic Characteristics (DP03 table)
DP03_0107M	Percent Margin of Error of noninstitutionalized civilians with public coverage	U. S. Census Bureau, 2020 ACS 5-year Selected Economic Characteristics (DP03 table)
DP03_0108P	Percent of noninstitutionalized civilians with no health insurance coverage	U. S. Census Bureau, 2020 ACS 5-year Selected Economic Characteristics (DP03 table)
DP03_0108M	Percent Margin of Error of noninstitutionalized civilians with no health insurance coverage	U. S. Census Bureau, 2020 ACS 5-year Selected Economic Characteristics (DP03 table)
DP03_0138P	Percent of the population that lives below the poverty level	U. S. Census Bureau, 2020 ACS 5-year Selected Economic Characteristics (DP03 table)
DP03_0138M	Percent Margin of Error of the population that lives below the poverty level	U. S. Census Bureau, 2020 ACS 5-year Selected Economic Characteristics (DP03 table)
Population(DP05_0005)E	Total Population	U. S. Census Bureau, 2020 ACS 5-year Demographic and Housing Estimates (DP05 table)
Population(DP05_0005)M	Margin of Error of Total Population	U. S. Census Bureau, 2020 ACS 5-year Demographic and Housing Estimates (DP05 table)
DP05_0006P	Percent of the population that are male	U. S. Census Bureau, 2020 ACS 5-year Demographic and Housing Estimates (DP05 table)
DP05_0006M	Percent Margin of Error of the population that are male	U. S. Census Bureau, 2020 ACS 5-year Demographic and Housing Estimates (DP05 table)
DP05_0007P	Percent of the population that are female	U. S. Census Bureau, 2020 ACS 5-year Demographic and Housing Estimates (DP05 table)
DP05_0007M	Percent Margin of Error of the population that are female	U. S. Census Bureau, 2020 ACS 5-year Demographic and Housing Estimates (DP05 table)
DP05_0019P	Percent of the population 65 to 74 years old	U. S. Census Bureau, 2020 ACS 5-year Demographic and Housing Estimates (DP05 table)
DP05_0019M	Percent Margin of Error of the population 65 to 74 years old	U. S. Census Bureau, 2020 ACS 5-year Demographic and Housing Estimates (DP05 table)
DP05_0020P	Percent of the population 75 to 84 years old	U. S. Census Bureau, 2020 ACS 5-year Demographic and Housing Estimates (DP05 table)
DP05_0020M	Percent Margin of Error of the population 75 to 84 years old	U. S. Census Bureau, 2020 ACS 5-year Demographic and Housing Estimates (DP05 table)
DP05_0021P	Percent of the population 84 years old and over	U. S. Census Bureau, 2020 ACS 5-year Demographic and Housing Estimates (DP05 table)
DP05_0021M	Percent Margin of Error of the population 84 years old and over	U. S. Census Bureau, 2020 ACS 5-year Demographic and Housing Estimates (DP05 table)
DP05_0022P	Median Age of the County	U. S. Census Bureau, 2020 ACS 5-year Demographic and Housing Estimates (DP05 table)
DP05_0022M	Margin of Error of Median Age of the County	U. S. Census Bureau, 2020 ACS 5-year Demographic and Housing Estimates (DP05 table)
DP05_0042P	Percent of the population that is white	U. S. Census Bureau, 2020 ACS 5-year Demographic and Housing Estimates (DP05 table)
DP05_0042M	Percent Margin of Error of the population that is white	U. S. Census Bureau, 2020 ACS 5-year Demographic and Housing Estimates (DP05 table)
DP05_0043P	Percent of the population that is black or africn american	U. S. Census Bureau, 2020 ACS 5-year Demographic and Housing Estimates (DP05 table)
DP05_0043M	Percent Margin of Error of the population that is black or africn american	U. S. Census Bureau, 2020 ACS 5-year Demographic and Housing Estimates (DP05 table)
DP05_0044P	Percent of the population that is american indian and alaska native	U. S. Census Bureau, 2020 ACS 5-year Demographic and Housing Estimates (DP05 table)
DP05_0044M	Percent Margin of Error of the population that is american indian and alaska native	U. S. Census Bureau, 2020 ACS 5-year Demographic and Housing Estimates (DP05 table)
DP05_0049P	Percent of the population that is asian	U. S. Census Bureau, 2020 ACS 5-year Demographic and Housing Estimates (DP05 table)
DP05_0049M	Percent Margin of Error of the population that is asian	U. S. Census Bureau, 2020 ACS 5-year Demographic and Housing Estimates (DP05 table)
DP05_0057P	Percent of the population that is native hawaiian and other pacific islander	U. S. Census Bureau, 2020 ACS 5-year Demographic and Housing Estimates (DP05 table)
DP05_0057M	Percent Margin of Error of the population that is native hawaiian and other pacific islander	U. S. Census Bureau, 2020 ACS 5-year Demographic and Housing Estimates (DP05 table)
DP05_0078P	Percent of the population that is hispanic or latino	U. S. Census Bureau, 2020 ACS 5-year Demographic and Housing Estimates (DP05 table)
DP05_0078M	Percent Margin of Error of the population that is hispanic or latino	U. S. Census Bureau, 2020 ACS 5-year Demographic and Housing Estimates (DP05 table)
HSPercent	Percent of the population whose highest educational attainment is high school or lower	U. S. Census Bureau, 2020 ACS 5-year Selected Social Characterics Estimates (DP02 table)	Calculated by computing: DP02_0071P+DP02_0072P+DP02_0073P
CollegePercent	Percent of the population whose highest educational attainment is an associate's or bachelor's degree	U. S. Census Bureau, 2020 ACS 5-year Selected Social Characterics Estimates (DP02 table)	Calculated by computing: DP02_0075P+DP02_0076P
Over65Perc	Percent of the population over 65 years of age	U. S. Census Bureau, 2020 ACS 5-year Demographic and Housing Estimates (DP05 table)	Calculated by computing: DP05_0019P+DP05_0020P+DP05_0021P
Total.Vaccination	Total Vaccination by County	County Departments of Health
VaccinationRisk	Number of COVID-19 Vaccinations divided by County Population	County Departments of Health
Total.COVIDCases	Total COVID-19 cases by County	County Departments of Health
COVIDRisk	Number of COVID-19 Cases divided by County Population	County Departments of Health
COVIDPopAdjCases	Cumulative COVID-19 Cases per 100 population	County Departments of Health	Calculated as hospTotalCases*100/Population
