# Supplementary material for: Geographic disparities and predictors of COVID-19 vaccination in Missouri: a retrospective ecological study
Source: Front Public Health. 2024 Mar 11;12:1329382. doi: 10.3389/fpubh.2024.1329382 (PMC10961407; doi:10.3389/fpubh.2024.1329382)
Supplement: Supplementary file 2 [file Data_Sheet_1.CSV]

NAME20	County	FID	Num_Ascending	DP02_0020E	DP02_0020M	DP02_0071P	DP02_0071M	DP02_0072P	DP02_0072M	DP02_0073P	DP02_0073M	DP02_0074P	DP02_0074M	DP02_0075P	DP02_0075M	DP02_0076P	DP02_0076M	DP02_0079P	DP02_0079M	DP02_0085P	DP02_0085M	DP03_0007P	DP03_0007M	DP03_0008P	DP03_0008M	DP03_0025P	DP03_0025M	DP03_0039P	DP03_0039M	DP03_0040P	DP03_0040M	DP03_0041P	DP03_0041M	DP03_0042P	DP03_0042M	DP03_0043P	DP03_0043M	DP03_0044P	DP03_0044M	DP03_0045P	DP03_0045M	DP03_0046P	DP03_0046M	DP03_0047P	DP03_0047M	DP03_0048P	DP03_0048M	DP03_0049P	DP03_0049M
Adair	Adair County	27	1	2.5	0.08	3.3	1	5.6	1.2	35.1	2.8	17.4	2	7.5	1.4	14.4	2.1	31.2	3	12.6	1.6	50.5	2.4	3.1	1.1	0.3	0.3	3.4	1.1	4.9	1.6	10.3	2.5	1.7	1	11.7	2.3	3.2	0.9	2.2	1.1	3	0.9	5.8	1.6	35.4	3.2	10.1	2.1
Andrew	Andrew County	40	2	2.56	0.05	2.3	0.8	5.1	1.3	36.4	2.9	22.9	2.7	6.8	1.2	16.4	2.2	26.6	2.8	13.7	1.9	60.2	2.3	2.5	0.9	0	0.4	3.8	1.3	8	1.8	15.9	2.6	1.7	0.7	11	2.3	6.9	2.1	1.7	1	4.6	1.5	6.2	1.6	25.4	2.5	4.9	1.5
Atchison	Atchison County	99	3	1.99	0.06	2.2	0.8	7.1	1.9	41.1	3.5	22.7	2.6	4.3	1	16.9	2.4	22.7	2.7	17.8	1.9	60	2.4	2.1	0.8	0.4	0.6	9.7	2.6	5.8	2.1	11.8	3.3	1.4	0.9	10.6	2.4	11	2.8	0.8	0.6	3.9	1.6	8.8	2.7	20	3	5.4	1.7
Audrain	Audrain County	32	4	2.52	0.07	4.7	1.3	8.9	1.6	43	2.6	19.7	2.6	9.4	1.4	9.4	1.3	14.3	1.6	18.1	1.8	54.9	2.2	2.9	0.9	0.1	0.2	5.7	1.3	4.8	1.2	16	2	2.1	0.7	10.9	1.7	8.6	1.6	0.8	0.7	3	0.8	5.6	1.8	22.9	2.4	8.7	1.6
Barry	Barry County	62	5	2.55	0.08	4.4	1	11.3	1.7	41.5	2.7	20	2.1	7.8	1.4	10.2	1.9	15	2.2	15.6	1.6	52.3	2.2	1.8	0.7	0.2	0.2	4.9	1.6	7.9	2.4	25.9	3.9	1.6	0.7	12	2.2	5.1	1.2	1.6	0.8	3.2	1	5.6	1.3	16.2	2.6	8.4	2.1
Barton	Barton County	91	6	2.39	0.08	4.5	1.5	9.1	2.6	40.4	3.5	20.4	3.3	6.8	2.7	13.2	2.7	18.8	2.9	21.2	2.8	51.9	4.4	3.7	1.3	0	0.7	12.5	2.5	6.5	2	18.2	3.2	2.3	1.1	8.3	2.6	5.2	2.1	0.8	0.7	6.3	2.1	4.3	1.4	19.1	3.4	8.9	2.7
Bates	Bates County	22	7	2.43	0.07	3.4	0.8	9.5	1.6	46.2	3.4	18.8	2.2	7.3	1.4	10.1	1.7	14.8	1.9	17.5	1.4	57.1	2.4	3	0.8	0	0.4	7.8	2.1	12.6	2.3	12.2	2.7	2.2	0.9	13.1	2.4	6.2	1.5	0.6	0.5	4	1.2	7.2	1.9	18.9	2.8	5.8	1.7
Benton	Benton County	82	8	2.36	0.1	4.9	0.9	9	1.3	39.2	2.4	23.6	2.4	8.8	1.5	7.5	1.3	14.7	2	26	2.3	40.5	2.2	3.2	1.1	0.1	0.1	4	1.2	11.7	2.5	12.6	2.5	1.3	0.7	12.7	2.6	6.2	2.1	0.2	0.2	3	1.2	3.5	1.5	28.9	3.7	9.2	2.3
Bollinger	Bollinger County	8	9	2.7	0.13	4.4	1.4	12	2.5	46.4	3.3	20.8	3	5.6	2.1	6.7	1.8	10.8	2.2	22.1	2.3	50.7	3.1	3	1.2	0.6	0.5	2.5	1.1	14.3	4.7	13.4	2.5	3.1	1.2	14.6	3.6	4.7	2.1	1	0.6	4.7	1.8	5.4	1.8	22	4.4	4.1	1.8
Boone	Boone County	2	10	2.37	0.03	2.2	0.4	3.2	0.4	20.6	1.2	19	1	7.4	0.8	27	1.3	47.7	1.5	11.6	0.7	64.4	1	2.3	0.4	0.8	0.3	0.9	0.2	4.7	0.7	5.7	0.7	2.5	0.5	10	0.9	3.9	0.6	1.9	0.4	8.2	0.7	7.6	1	35.2	1.4	11.3	0.9
Buchanan	Buchanan County	39	11	2.49	0.04	3.7	0.7	7.5	0.8	37.3	1.6	23.4	1.3	6.2	0.8	15.1	1.1	21.9	1.4	16.3	1	57.2	1.3	3	0.5	0.6	0.2	1.1	0.3	6.4	1	18	1.7	2	0.5	11.2	1.4	6.5	1.2	1.2	0.4	5	0.9	6.8	0.9	23.7	1.8	9.7	1.3
Butler	Butler County	35	12	2.54	0.06	4.2	0.9	11.7	1.8	39	2.5	24.4	2.2	7.6	1.1	8	1.2	13	1.5	24.8	2.1	50	2.4	3.7	1	0.7	0.6	3	1	6.6	1.7	14	2.4	1.7	1	17.7	2.4	5.5	1.5	1	0.6	4.4	1.2	4.5	1	27.1	2.9	6.8	1.9
Caldwell	Caldwell County	18	13	2.4	0.09	3.1	0.9	6.8	1.3	44.5	2.9	21.4	2.6	9.1	1.9	10.6	1.9	15	2.2	15.1	1.3	52.6	2.3	1.8	0.9	0	0.1	3.6	1.2	9.3	2.3	16	2.7	2.1	0.7	16.9	3.1	7.3	1.7	0.5	0.4	3.1	1	3.5	1.2	22	2.7	3.4	1.3
Callaway	Callaway County	12	14	2.53	0.07	2.6	0.7	9.1	1.2	35.5	2.4	20.4	1.6	8.8	1.2	15.6	1.7	23.5	2	14	1.5	54.7	2	3.3	1	0.6	0.5	3	1.1	6.3	1.1	9.1	1.8	1.9	0.6	13.6	2.3	7.2	1.5	1.7	0.6	5.5	1	5.7	1.4	24	2.3	5.6	1.3
Camden	Camden County	89	15	2.61	0.1	1.7	0.6	6.7	1.2	37.6	2.2	23.1	1.8	8.6	1.2	15.2	1.7	22.2	1.9	18.4	1.7	49	2.1	2.4	0.8	0.5	0.4	1.4	0.5	10.4	2	7.2	1.3	1.4	0.9	19	2.9	4.6	1.2	0.7	0.4	6.4	1.6	8.2	1.5	19.9	2.2	13	2.3
Cape Girardeau	Cape Girardeau County	7	16	2.49	0.04	2.4	0.4	6.1	1	31.5	1.5	22.6	1.5	5.6	0.8	19.4	1.4	31.9	1.9	14	1	60.8	1.5	2.8	0.7	0.3	0.2	1.9	0.5	5.6	0.8	9.4	1.2	3	0.7	11.5	1.3	3.7	0.7	1.5	0.4	5.3	1.1	7.3	1.2	31.9	1.8	9.4	1
Carroll	Carroll County	80	17	2.45	0.1	3.6	1.3	8.8	2.2	43.6	3.4	19.1	2.7	7.1	1.8	11.8	2.2	17.7	2.5	14.3	2.2	52.2	3.3	3.4	1.3	0	0.9	12.5	2.5	8.1	2	9.8	2.3	1.7	0.8	12.2	2.5	5.6	2	1.6	1.2	3.8	1.7	1.9	1.3	29.5	3.2	4.6	1.4
Carter	Carter County	70	18	2.59	0.18	2.9	1.6	10.9	3.5	49.2	5.8	14.9	4.1	7	2.5	9.7	3.3	15.2	3.6	25	4.8	52.3	5.5	2.1	1.4	0.1	0.2	4.4	2.6	8.5	3.8	24.8	8.1	1	1.1	7.1	4.2	6.8	2.9	1.2	1.5	1	1.1	7.1	4.2	22.1	5.5	9.3	3.9
Cass	Cass County	23	19	2.57	0.02	2	0.5	4.5	0.6	33.1	1.7	24.9	1.5	8.5	0.8	18	1.1	27	1.4	13.6	0.9	63.2	1.2	2.8	0.5	0	0.1	1.4	0.4	10	1	10.4	1.1	2.8	0.6	11.3	1	6.2	0.9	1.8	0.4	8.5	1.1	10.5	1	19.8	1.2	7.2	1
Cedar	Cedar County	112	20	2.5	0.13	4.7	1.9	8.8	2.2	40.1	4.7	22.8	3.4	9.8	2.4	8.3	2.1	13.7	3.1	21.9	3	46.7	3.6	2.3	1.2	0.5	0.8	4.9	2.4	10.6	3.7	11.6	3.7	0.9	0.7	12.7	3.6	5.8	2.6	0.4	0.6	6.7	3.2	5.2	2.5	21.7	4	4.7	1.9
Chariton	Chariton County	110	21	2.65	0.13	2.3	0.9	7	1.7	46.7	3.3	17.5	2.3	8.1	1.7	12.4	2.1	18.5	2.5	17.6	2.1	53	3.1	1.7	0.9	0.9	0.7	10	2	9.6	1.9	10.9	2.8	4.8	1.6	10.1	2.6	6.2	1.8	3.3	1.5	3.3	1.4	4.6	1.6	22.6	2.8	3.7	1.4
Christian	Christian County	52	22	2.67	0.03	1.7	0.4	5.9	0.7	28.2	1.6	24.1	1.5	9.3	1	19.2	1.2	30.7	1.6	13.6	1	63	1.4	2.4	0.6	0	0.1	1	0.3	8.1	1.1	7.5	1	3.4	0.8	12.9	1.3	5.2	0.9	1.3	0.4	7.2	1.1	8	1.3	27.1	2	9	1.1
Clark	Clark County	5	23	2.55	0.12	3.3	1.4	10.2	2.4	47	3.7	17.8	2.7	9.4	2.8	7.5	1.8	12.2	2.5	14.6	2.6	57.6	2.4	1.8	0.8	0.1	0.1	8.7	4.2	10	2.7	23.9	3.7	1.4	0.8	14.1	2.8	6.4	3.7	0.9	0.7	2.5	1.4	3.4	1.4	17.8	3.8	4	2.1
Clay	Clay County	20	24	2.64	0.02	2	0.3	4.7	0.5	28	1	23.9	0.9	8.6	0.6	21.9	0.8	32.8	1	11.7	0.5	67.1	1	2.9	0.4	0.3	0.1	0.7	0.2	5.3	0.6	11.2	0.9	2.9	0.4	11.6	0.8	7.8	0.8	1.8	0.4	7.8	0.6	11.5	0.9	21.7	0.9	8.6	0.8
Clinton	Clinton County	21	25	2.47	0.08	1.2	0.5	6	1.3	43.4	2.8	19.2	2	8.2	1.4	15.2	2.1	22	2.7	13	1.4	57.8	2.4	2.1	1	0.8	0.8	2.5	1.1	9.7	1.9	15.9	2.6	2.9	1.2	11.9	2.2	8.7	1.8	1.1	0.6	5.9	1.5	7	1.5	20.9	2.5	4.8	1.7
Cole	Cole County	13	26	2.37	0.03	2.1	0.5	5.7	0.7	29	1.8	20.4	1.4	7.2	0.8	22.8	1.7	35.5	2.1	11	0.9	61.5	1.6	2.5	0.6	0.4	0.3	0.9	0.3	6.8	1.2	8.2	1.2	2.7	0.7	11.2	1.3	4.5	0.9	2.7	0.6	6.9	1.1	8.5	1.2	20	1.9	5.5	0.9
Cooper	Cooper County	1	27	2.52	0.07	3.2	0.7	8.1	1	36.5	1.9	20	1.9	9.9	1.4	15.1	1.7	22.4	2.1	16.2	1.7	53.3	2.3	3.2	1.1	0.1	0.1	4.2	0.8	7.4	1.2	7.2	1.5	1.9	0.5	10.3	1.6	6.6	1.4	1.1	0.5	5.1	1.1	8.4	1.9	26.7	2.1	8.4	1.7
Crawford	Crawford County	58	28	2.39	0.06	6.8	1.5	11.4	1.7	40.8	2.7	19.8	2.7	9.2	1.6	8.4	1.8	11.9	1.9	22.1	1.9	49.7	2.8	4.2	1.1	0.4	0.4	2.4	0.9	8.6	1.9	19.4	3.1	0.7	0.6	14	2.5	5	1.5	1.3	0.8	3.2	1.8	6.7	2	21.1	2.7	9.7	2.4
Dade	Dade County	77	29	2.44	0.11	3.5	1.1	8.4	1.8	43.7	4.1	24.2	3.1	6.4	1.6	11.4	2.2	13.8	2.2	15.4	2	49.9	2.6	4.8	1.6	0.3	0.4	10.8	2.7	8.9	2.3	18.5	4.1	5.4	2.3	8.7	2.8	5.2	1.8	0.4	0.4	3.5	1.7	5.2	2.1	20.5	3.2	3.7	1.4
Dallas	Dallas County	54	30	2.59	0.09	5.5	1.7	8.5	2.1	48.6	3.7	22.5	3.4	3.6	1.2	6	1.9	11.4	2.8	21.8	3.2	46.4	3.3	2	1.1	0.1	0.2	5.4	2.8	7.8	2.3	13.4	3.5	1.8	1.4	12.8	2.9	10.9	3.4	0.8	1.2	3.8	1.6	5.8	2.7	22.9	4.1	7.4	2.6
Daviess	Daviess County	73	31	2.7	0.1	5.9	1.4	6.2	1.4	41.4	2.8	18.6	2.4	7.1	1.5	14	2.1	20.8	2.3	12.5	1.6	55.4	2.2	1.3	0.5	0	0.9	5.5	1.5	8.6	2	15.3	2.4	1.9	0.8	14.1	2.8	4	1.1	1.5	0.9	5.3	1.6	3.9	1	20.6	2.7	4.6	1.4
DeKalb	DeKalb County	38	32	2.31	0.09	3.2	1.7	8.4	1.4	44.7	2.4	20.5	2	7.5	1.8	10.9	2	15.8	2.2	14.5	2.1	40.3	2.3	0.8	0.4	0	0.1	6.2	2.2	7.1	2.5	13.8	3.7	1.2	0.8	8.3	2.7	6.7	2.4	1	0.9	7.9	2.7	3.6	2	25	3.3	5.2	2.2
Dent	Dent County	83	33	2.41	0.08	5.8	2	10.3	2.2	39.2	3.5	22.5	3	7.4	1.7	8.8	1.5	14.9	2.2	21.7	1.8	52.5	2.9	2.9	1.1	0.3	0.3	5	1.7	4.7	1.7	12.3	3.7	4.3	1.9	11.2	3.2	3.3	1.7	2.7	1.7	3.8	1.6	5.8	2.4	27.8	3.9	9.9	3
Douglas	Douglas County	101	34	2.48	0.1	5.3	1.9	11.8	2.5	42.4	4	21.4	3.2	6.1	1.9	9	2.2	13	2.7	21.3	2.5	47.5	3.4	2.1	0.9	0.2	0.2	7.2	3.2	7.7	3.1	18.8	4.9	0.7	0.8	14.4	3.9	5.8	2.1	0.3	0.4	6.5	2.9	5.9	2.8	15.3	3.2	5.6	2.5
Dunklin	Dunklin County	26	35	2.39	0.05	8	1.2	13	1.4	40.2	2	17.2	1.8	7.8	1.2	8.1	1.1	13.9	1.7	20.3	1.4	50.7	2.2	4.1	0.9	0.2	0.3	6.4	1.4	3.7	1	14.3	1.6	2.3	0.9	13.3	2.3	6.9	1.9	0.7	0.4	3.2	1.1	3.4	1.1	29.9	2.6	6.4	1.6
Franklin	Franklin County	47	36	2.5	0.03	3.1	0.5	7.5	0.7	32.7	1.5	24.6	1.4	10.9	0.9	13.6	1.1	21.3	1.4	14	0.9	60.2	1.3	2.8	0.5	0.2	0.1	1.4	0.4	11.4	1	19.5	1.5	2.3	0.5	11.9	1.1	4.5	0.8	1.4	0.4	5.2	0.7	7.7	1.1	18.5	1.1	8.5	1
Gasconade	Gasconade County	114	37	2.34	0.09	4.9	1	7.4	1.2	38.4	2.9	20	2.1	8.1	1.4	13.8	2.1	21.3	2.7	17.8	1.9	59.3	1.9	1.2	0.5	0	0.1	3.6	1.4	10.1	2.1	20	2.5	2.2	1	12.4	2.6	5.5	1.6	1.5	0.9	4.1	1.6	6.3	1.9	21.6	2.4	4.9	1.5
Gentry	Gentry County	64	38	2.55	0.12	6.2	2.2	7.7	2	41.7	3.7	16.9	2.5	7.2	1.6	14.4	2.5	20.3	2.6	16.1	2	58.6	2.5	1.7	0.9	1.5	1.2	9.8	2.6	3.3	0.9	16.8	3.1	3.5	1.7	7	2	3.9	1.3	1	0.6	4.4	1.6	5.1	1.9	33.1	3.5	4.6	1.8
Greene	Greene County	51	39	2.2	0.01	2.4	0.3	4.9	0.4	28.1	0.9	25.1	0.8	8	0.5	20	0.8	31.5	1	14.7	0.5	59.2	0.9	2.5	0.3	0.9	0.3	0.5	0.1	5.2	0.5	8.6	0.7	3.1	0.4	13.2	0.9	5.3	0.5	1.8	0.3	7.3	0.6	10.2	0.7	25	1.1	10.9	0.8
Grundy	Grundy County	103	40	2.45	0.11	6.6	1.5	8.8	1.9	37.2	3.1	19	2.7	10.2	1.8	12.4	2.5	18.2	2.6	15.7	2	55.6	2.5	2.7	0.9	1.8	1.6	7.2	1.7	6.4	2.2	13.8	2.8	2.1	1	13	3.1	6.5	2.2	1.1	0.8	3.4	1.5	3.3	1.4	21.9	3.2	11.2	4.2
Harrison	Harrison County	100	41	2.44	0.11	3.2	1.2	6.3	1.6	47	2.9	17.7	2.8	10.1	2	10.1	2.1	15.7	2.6	21.8	2.7	52.1	3.6	1.8	0.9	0.2	0.2	7.2	1.6	8.2	2	9.2	2.9	2.6	1.3	14	3.1	4.1	1.3	1.7	0.9	2.4	1.2	2.9	1.3	34.2	3.9	4.5	1.6
Henry	Henry County	90	42	2.32	0.08	3.8	1.2	9	1.5	41.5	2.4	21.6	2.2	8.5	1.3	9.6	1.4	15.6	1.7	20	1.7	52.4	1.9	3.1	0.9	0.2	0.2	3.8	0.8	8.1	1.8	12.1	2.1	2.2	1.1	13.3	2.5	7.1	1.6	0.2	0.2	4.9	1.3	7.5	1.6	23.3	2.4	7.7	1.9
Hickory	Hickory County	61	43	2.33	0.13	3.5	1.7	9.4	2.9	47.3	4.1	23.2	3.6	8.1	2	5.7	1.9	8.5	2.4	24.2	3.6	36.6	3.4	3.7	1.5	0	1.1	6.2	2.6	14.2	5.7	4.8	2.3	3.6	2.7	10.1	3	5.7	2.3	0.8	1.3	3.1	1.7	6.9	3.7	22.3	5.3	10	4.2
Holt	Holt County	57	44	2.12	0.08	1.4	0.7	5.8	1.5	45.3	3.1	23.2	2.6	6.2	1.6	12.1	2.3	18.2	3.1	19	2.1	54.3	2.6	1.5	0.6	0.1	0.1	12.3	2.7	6.6	1.7	12.7	2.7	3.3	1.6	14.1	2.8	8.2	1.9	1.3	0.8	3.8	1.5	2.5	1	24.2	3	4.9	1.9
Howard	Howard County	3	45	2.68	0.11	4.4	1.7	6.8	1.4	35.5	3.3	17.3	2.3	7.3	1.7	15.5	2.2	28.7	3	15.1	2.1	58.2	2.7	1.7	0.9	0	0.7	5.6	1.8	6.4	2.1	10.7	2.5	1	0.6	11.1	2.2	5.2	1.8	1	0.8	5.2	2.2	4.2	1.3	34.8	4	7.1	1.9
Howell	Howell County	56	46	2.54	0.07	4	0.9	10	1.4	39.9	2.2	20.9	1.9	7.9	1.3	10.1	1.4	17.3	2	20.8	1.6	49.8	2.1	2.3	0.7	0.3	0.4	2.7	1.2	6.6	1.6	11.9	1.5	3.3	1.2	13.3	2.2	6.6	1.6	0.4	0.3	3.6	1	5.9	1.7	29.5	2.8	7.3	1.6
Iron	Iron County	102	47	2.38	0.1	8	1.7	10.8	1.8	40.3	3.1	20.3	2.2	8.7	2.1	8.3	1.8	11.9	2.3	23.8	2.3	46.7	3.4	2.7	0.9	0.2	0.2	8	1.9	8.3	2.4	8.4	2	1.9	1.5	8.3	1.9	7.8	2.7	0.6	0.9	4	2.1	9.2	2.3	28.6	3	6.6	2.5
Jackson	Jackson County	19	48	2.36	0.01	2.8	0.2	5.9	0.3	28.1	0.6	23.6	0.5	7.4	0.3	20.3	0.5	32.1	0.6	12.8	0.3	64	0.4	3.3	0.2	2	0.2	0.4	0.1	6.7	0.4	8.8	0.4	2.7	0.3	11.2	0.5	6.3	0.4	2.1	0.2	7.7	0.3	13.2	0.5	22	0.5	9.3	0.4
Jasper	Jasper County	16	49	2.54	0.03	4	0.6	8.8	1	34.9	1.3	22.4	1.4	7.2	0.8	16.3	1.1	22.7	1.2	15.2	0.9	60.2	1.1	3.1	0.4	0.2	0.1	1.2	0.3	6	0.8	18.5	1.3	2.9	0.6	11.9	1	5.1	0.6	1.7	0.4	3.9	0.6	8.2	1	22.2	1.4	9.4	0.9
Jefferson	Jefferson County	44	50	2.62	0.02	2.2	0.3	7.6	0.7	32.2	1.1	24.3	0.9	12.5	0.7	14.4	0.9	21.1	1	13.7	0.6	63	0.9	3.1	0.4	0.1	0.1	0.6	0.2	10.5	0.9	12	1	3	0.5	11.5	0.9	5.3	0.5	1.5	0.3	7.7	0.6	10.4	0.8	21	1	8.3	0.7
Johnson	Johnson County	55	51	2.48	0.05	2.7	0.7	4.8	0.9	30	1.8	23.7	1.7	9.4	1.3	17.2	1.5	29.5	1.8	12.6	1.2	55	1.7	2.7	0.6	0	0.1	2.3	0.7	6	1	10.6	1.4	1.5	1.2	12	1.8	5.2	1.3	1.3	0.6	4.9	1.6	5.5	1.2	28.5	2.1	10.1	1.6
Knox	Knox County	92	52	2.75	0.18	6	3.5	6.1	1.9	46.1	3.6	18.2	2.7	7.9	2.8	9.3	2.6	15.7	3	18	2.7	54.2	3.7	2.5	1.4	0.1	0.1	16.2	6.6	8.3	2.7	11	3.1	2.4	1.9	12.4	3.9	4.6	1.8	1.2	1.4	4.1	2.2	3	1.4	22.6	5	8.1	4.2
Laclede	Laclede County	29	53	2.45	0.05	3.7	1	10.3	1.6	43.4	2.7	20.7	2.2	6.8	1.4	10.8	1.7	15	2.1	17.6	1.4	56.6	2.2	3.9	1.1	0	0.2	2.5	1.1	3.4	0.9	26.8	3.1	3.2	1.6	12.1	2.4	5	1.5	1.4	0.9	3.4	1.2	5.6	2.1	21.7	3.1	6.2	1.5
Lafayette	Lafayette County	17	54	2.52	0.08	2.8	0.9	7.1	1.5	43.6	2.7	19.9	2.1	5.8	0.9	12.6	1.9	20.8	2.2	14.5	2.1	59.4	3.1	1.8	0.6	0	0.1	2.5	1	11	2.2	11.2	1.8	2.5	1.1	12.3	2.1	9.4	1.9	1.3	0.5	6.3	1.4	7.8	1.8	21.1	2.8	7	1.5
Lawrence	Lawrence County	96	55	2.54	0.05	4	1	11.2	1.4	39.2	2	23.8	2.2	5.9	0.9	11.5	1.7	15.9	2	18	1.4	56.3	2.4	4.7	1.2	0	0.1	4.4	1.1	5.5	1.4	19.2	2.3	2.4	0.8	14.7	2.5	7.8	1.8	0.3	0.2	5.1	1.3	6.2	1.2	21.7	2.4	6.2	1.4
Lewis	Lewis County	36	56	2.51	0.09	4	1.2	8.8	2.1	44.6	3.3	21.7	2.5	6.5	1.3	9.2	2	14.4	2.5	14.6	1.9	53.1	2.9	3	1.1	0.7	1	3.7	1.9	5.9	2.9	17.1	3.1	4	1.5	11.6	2.4	10	3.4	0.4	0.3	4.1	1.4	4.5	1.9	25.1	3.4	5.5	1.7
Lincoln	Lincoln County	45	57	2.87	0.05	2.1	0.6	7.9	1.1	40.6	2.3	20.7	1.6	10.7	1.5	13.5	1.5	17.9	1.7	15.1	1.5	60.7	2	2.6	0.6	0.3	0.4	1.4	0.5	12.7	1.6	15.3	1.9	2.9	0.9	11.4	1.6	5.7	1.2	2.1	1	7.1	1.3	9	1.7	17.2	2	6.7	1.4
Linn	Linn County	67	58	2.37	0.08	3.1	1	7.7	1.3	45.8	3	17.1	2	7.8	1.8	12	2.5	18.5	2.5	13.8	2	59.2	2.2	1.2	0.4	0	0.1	5.4	1.3	7.1	1.8	18.1	3.2	1.3	0.7	11.2	2.5	5	1.1	3.3	1.2	4.7	1.3	3.3	1.2	19.8	2.3	5.2	1.4
Livingston	Livingston County	93	59	2.3	0.06	3.2	0.9	9.1	1.8	39.7	3	19.1	2.2	9.8	1.9	12.6	2.2	19	2.6	13.7	1.5	54.3	2.3	1.4	0.6	0.2	0.3	4.4	1.5	4.8	1.6	11.5	2	1.9	0.9	13.7	2.4	6.1	1.8	2.1	1	4.2	1.7	4.3	1.2	26.8	3.2	5.1	1.8
Macon	Macon County	72	60	2.52	0.1	3.7	0.9	6.8	1.3	46.7	2.4	18.1	1.8	7.2	1.3	11.8	2.1	17.5	2.4	17.9	1.8	52.8	2.3	2.6	1.2	0.5	0.4	4.2	1.4	8.6	2.1	16.3	3	2.1	0.9	13.5	2.2	6.4	1.4	2.5	1.2	5.7	1.4	5.6	1.9	18.7	2.8	6.2	1.7
Madison	Madison County	94	61	2.47	0.1	4.8	1.6	9.2	2.1	40.5	3.8	21.7	2.7	9.8	2.2	9	2	14.1	2.7	24.7	2.8	51.2	2.7	2.4	0.9	0.9	0.9	3.9	1.6	9.3	2.8	15.9	3	2	1.6	12	3.1	8.7	2.6	0.4	0.5	1.5	0.8	4.4	2	23.9	3.4	5.3	1.6
Maries	Maries County	95	62	2.28	0.11	6.2	1.8	10	2.6	39.3	4.1	19.6	3	9.2	1.9	10	1.9	15.8	2.8	17.9	2.1	51.8	3.3	3.6	1.2	0	0.9	4.8	2.2	11.7	3	15.3	3.6	2.2	1.9	12	3	6.1	2	2.4	1.2	2.8	1.8	3.5	2.7	22.3	3.7	1.4	0.9
Marion	Marion County	10	63	2.34	0.05	3	0.7	7.7	1.7	35.6	2.6	21.2	2.1	7.8	1.1	15.7	1.7	24.8	2.2	14.1	1.2	57.8	2.3	2.4	0.7	0	0.1	3	1	6.2	1.2	15.5	1.7	3.3	1.3	12.5	2	4.1	0.9	0.9	0.5	2.7	0.8	5.7	1.3	28.4	2.4	9.6	1.8
McDonald	McDonald County	98	64	2.7	0.07	7.7	1.5	12.9	1.9	42.8	2.9	18.9	2.1	6.2	1.4	8.3	1.3	11.4	1.6	12.8	1.3	53.7	2.1	2.4	1	0	0.3	4.7	2	8.6	1.8	26.1	2.7	1	0.6	15.3	2.5	3.8	1.1	2.5	1.8	3.2	1.5	6	1.8	16.2	2.6	5.9	1.9
Mercer	Mercer County	85	65	2.66	0.18	2.2	1.1	9.1	2.9	41.5	3.8	19.8	4.4	8.2	2.4	12.6	2.8	19.2	3.4	15.5	3.8	54.9	3.7	2	1.2	0	2.1	22.9	5.1	3.9	2.4	15.1	4	0.8	0.8	11.6	4.1	4.2	2.3	2.3	1.1	3.3	2	1.9	1.2	18.2	4.1	7.4	5.3
Miller	Miller County	107	66	2.39	0.07	3.2	1	9.4	1.6	39.8	3	21.1	2.5	7.7	1.2	12.8	1.7	19	2.2	16.9	2	58.4	2.7	3.7	1	0	0.1	1.4	0.7	12.6	2.4	8.2	1.8	1	0.5	14.4	2.8	5.9	1.8	1.2	0.8	6.7	1.8	5	1.3	20	2.8	9.1	2.1
Mississippi	Mississippi County	71	67	2.33	0.08	8.6	2.1	14.1	2.1	43	3	17.1	2.7	4.7	1.4	8.1	2	12.5	2.5	24.5	3.2	40.2	3.5	3.6	1.5	0.6	0.5	13	3.7	2.8	1.4	11	3.6	5	2.2	10.2	2.2	8.1	2.4	2.5	2.2	4	1.9	4.9	2.3	23.9	4.9	6.1	3.1
Moniteau	Moniteau County	11	68	2.66	0.07	6.6	1.4	8.1	1.2	41.6	2.7	20.2	2	4.6	0.9	14	1.9	19	2.1	13.2	1.6	53.5	2.6	2.3	0.8	0	0.1	6.2	2	10.6	1.9	11.1	2.4	3.8	1.8	11.6	2.6	5.2	1.5	0.8	0.5	7.5	1.6	4.4	1.4	20.1	2.1	5.4	1.5
Monroe	Monroe County	86	69	2.27	0.1	4	1.3	6	1.6	48.2	3.8	20.9	2.6	7	1.6	10.5	2	13.8	2.2	15.2	2.1	53	2.5	1.1	0.5	0	0.9	6.3	1.7	8.1	2.7	20.4	3.3	1.8	1	12.2	2.6	5.9	2.1	1.3	0.9	4	1.8	7.1	1.9	20.2	2.9	4.3	1.7
Montgomery	Montgomery County	108	70	2.22	0.1	4.1	1	9	1.6	45	3.1	18	2.4	7.6	2	11.3	2.4	16.4	3	18.5	2.3	56.5	3	1.5	0.6	0.5	0.7	7.7	2.3	11.5	2.4	15.1	2.2	1.9	0.9	11	2.8	6	1.8	0.5	0.3	5.7	1.7	5.5	1.5	20.4	2.9	4.7	1.4
Morgan	Morgan County	69	71	2.62	0.13	10.8	1.8	10.9	1.9	39.5	2.6	19.4	2.4	6.7	1.7	8.1	1.7	12.6	2.1	19.7	2.2	45.1	2.7	1.9	0.8	0.3	0.6	7.8	2.7	8.5	2.1	15.8	3.1	1.6	0.8	13.9	3.4	4.8	1.7	1	0.8	5.9	2.7	8.1	2.3	17	2.8	4.3	1.3
New Madrid	New Madrid County	88	72	2.33	0.06	4.7	1.1	13.9	2.1	46.6	2.9	15.3	1.8	7.5	1.7	7.2	1.3	12	1.8	20.9	2	50.4	2.4	3.6	0.9	0.1	0.2	6.5	1.7	4.1	1.4	15.6	3	3.3	1.6	13	2.7	5.9	1.4	0.5	0.3	6.3	1.6	3.7	1.2	28.1	3.3	4.4	1.6
Newton	Newton County	15	73	2.59	0.05	4.2	0.9	7.8	1	35.1	2.2	22.5	1.5	8.7	1.1	14.8	1.4	21.6	1.7	14.4	1.2	57	1.5	2.9	0.8	0.2	0.2	2.9	0.8	8.4	1.5	16	1.7	2.8	0.7	12.3	1.6	7.6	1.6	1.7	0.6	4.8	0.9	8	1.6	21.6	2	8.1	1.1
Nodaway	Nodaway County	31	74	2.23	0.06	2.7	1	4	0.8	38	2.4	20.8	2.4	7.1	1.3	15.6	1.7	27.4	2.6	10.7	1.2	57.3	2.6	1.5	0.6	0	0.1	5.5	1.3	5.5	1.3	12	1.8	1.3	0.4	13.9	2.4	3.1	0.9	1.4	0.7	3	1.2	3.5	1.1	29	2.9	13.6	2.5
Oregon	Oregon County	113	75	2.43	0.11	6.7	2	7.8	2.1	45.2	3.3	20.6	3.3	4.9	1.4	8.1	1.7	14.9	2.4	24.2	2.3	45.4	3.4	1.9	1.1	0.9	0.8	9.4	3.2	5.2	2.2	12.7	3.7	0.9	1	10.8	3	11.6	3	1.6	1.2	4.5	2	6.6	3.9	20.4	4.2	9	3.3
Osage	Osage County	14	76	2.54	0.07	3.6	0.8	4.8	1.2	43.9	2.9	15.9	2.3	11.3	1.9	15.2	2.2	20.4	2.6	11.3	1.3	61.2	2.5	1.1	0.6	1.2	1.3	5.6	2.1	10.2	2.2	17.8	3.3	2.1	0.9	9.7	2.2	4.5	1.4	1.5	0.8	3.5	1.2	4.1	1.1	18.2	2.6	4.8	1.3
Ozark	Ozark County	109	77	2.22	0.11	5.9	2	13	3	39.6	3.2	23.6	3.8	6.1	1.5	6.8	2	11.7	2.8	25.2	3.3	40.1	3.3	1.8	0.9	0	1.1	6.4	2.1	10.6	3.2	21.3	5.1	2.2	1.5	7.8	2.6	6.1	2.6	0.8	0.7	4.4	2	3.5	1.8	21.9	4.7	8.8	3.8
Pemiscot	Pemiscot County	87	78	2.43	0.07	8.8	1.7	12	1.8	44	2.7	17.1	2.7	6.1	1.5	7.2	1.5	12	1.8	26.4	2.2	45.1	2.9	5.7	1.7	0.9	0.8	6.2	1.6	4	1	21.1	3.1	2	1	8.9	2.3	4.5	1.8	1.3	1.4	5.3	1.6	2.7	1.1	28.9	3.1	6.5	2.1
Perry	Perry County	76	79	2.49	0.08	5.5	1.1	7.8	1.4	41.8	2.5	17.6	2.1	8	1.4	13.5	2.1	19.1	2.3	13.7	1.5	60.5	2	2.8	1	0.2	0.2	6.4	1.9	5.9	1.4	24.4	2.6	2.2	0.9	9.8	1.8	6	1.4	0.5	0.3	4.1	1.4	5	1.6	22.5	2.8	4.9	1.2
Pettis	Pettis County	48	80	2.56	0.05	4.6	0.8	7.8	1	35.3	1.5	23.3	1.7	10.6	1.2	11.3	1.2	18.5	1.4	16.5	1.2	58.1	1.7	2.9	0.6	0.2	0.1	3.3	1.1	5.6	1.1	20	1.9	3.6	1.3	11.9	1.6	5.8	1.2	1.1	0.4	3.8	0.9	6.6	1.3	22.5	1.6	7.2	1.1
Phelps	Phelps County	37	81	2.27	0.06	3.2	0.6	7	1.2	30.2	2.2	20.7	1.9	8.9	1.2	16.5	1.9	29.9	2.7	16.6	1.6	51.3	1.7	2.4	0.5	0.3	0.3	1	0.5	3.6	1.1	10.8	2	1.3	0.7	11.7	1.7	4.6	1	0.7	0.4	4	1.1	6.1	1.4	33.7	2.5	9.3	1.8
Pike	Pike County	104	82	2.41	0.06	3.3	0.9	10	1.5	51	2.7	15.7	1.7	5	0.8	10.4	1.5	15	1.6	13.5	1.6	48.7	2.3	2.4	0.8	0	0.1	5.4	1.4	10.6	2.4	12.1	2.5	4.7	1.6	11.2	2.5	7.9	2	1.6	0.9	3.3	1.2	7.3	2.2	20	2.6	4.8	1.4
Platte	Platte County	24	83	2.56	0.03	1	0.3	3	0.5	22.8	1.4	22.5	1.2	7.8	0.7	26.8	1.3	43	1.5	12.5	0.8	68	1.2	2.4	0.4	0.2	0.1	0.6	0.2	5.5	0.8	8.4	1.1	3.1	0.9	9.7	1	8.9	1	2	0.5	8.7	0.9	14.4	1.3	21.9	1.7	8.2	0.9
Polk	Polk County	50	84	2.57	0.07	3.5	1.1	7.8	1.3	37.9	2.7	23.2	2.1	7.1	1.6	14.2	2.5	20.6	2.6	14.9	1.6	56.6	2.2	1.4	0.4	0.1	0.1	5.6	2.1	8	1.8	11.1	2	2.6	0.9	12.4	2.3	3.7	1.4	1.2	0.6	3.9	1.6	8.4	2.1	26.9	2.5	7.9	1.8
Pulaski	Pulaski County	4	85	2.86	0.1	2.5	1.1	4.2	1	28.8	2.7	25.1	2.6	11.6	1.7	16.9	2	27.7	2.9	18	2	43.2	2.3	2.2	0.6	0.1	0.2	1.3	0.9	7.7	3.6	10.2	2.6	1.2	0.9	11.4	2.4	2.8	1.1	1.4	0.8	3.6	1.5	5.1	1.3	21.1	2.3	13.8	2.9
Putnam	Putnam County	79	86	2.73	0.27	3.2	1.9	4	1.9	43.7	4.8	20	4.8	8.8	3	12.1	3.6	20.4	4.5	14.2	2.3	54.6	4.1	3.2	2.8	0	1.6	8.7	4	9.2	4.9	15.2	4.9	3	2.7	9.4	4.2	10.8	3.8	0.6	1	2.7	2	4.4	2.8	21.8	5.6	4.8	2.9
Ralls	Ralls County	9	87	2.46	0.09	3.7	1.2	5.8	1.6	47.1	4	20.8	2.7	7.2	1.8	9.6	2.2	15.4	2.8	13.7	2.1	58.1	3	3.2	1.2	0	0.7	4.4	1.5	7.6	2.2	17.9	3.2	3.2	1.4	11.1	2.2	7.4	2.5	0.8	0.6	2.1	1	4.7	1.7	20.5	3.4	7.4	2.2
Randolph	Randolph County	33	88	2.55	0.08	3.7	1	7.8	1.1	36.9	2.1	22.9	1.8	10.9	1.4	12.4	1.9	17.9	2.1	17.1	1.3	53.5	2.3	2.5	0.8	0.4	0.4	1.1	0.6	5.5	1.1	11.9	1.8	2.5	0.8	17.4	2.8	9.1	2	1	0.5	5.6	1.2	4.6	1.5	26.6	2.5	5.5	1.6
Ray	Ray County	25	89	2.58	0.07	2.4	0.9	8.9	1.5	47.1	2.6	21.1	2.1	6.4	1.1	10	1.5	14.1	1.9	12.7	1.4	60.8	2.1	2.1	0.7	0.5	0.6	3.3	0.9	7.2	1.5	18.2	2.3	3.7	1.6	12.3	1.6	7.9	1.8	1.3	0.6	4.8	1.4	6.1	1.4	18.7	2.1	5.9	1.6
Reynolds	Reynolds County	97	90	2.35	0.15	6	1.9	15	3.3	36.9	3.8	18.7	3.1	7.9	1.9	11.8	2.9	15.4	3.3	27	2.8	47.8	2.8	4.1	2.2	0.2	0.2	16.9	3.2	7.2	2.5	15.4	4.7	0.2	0.4	11	3.9	2.2	1.4	0.9	1	3.4	2.1	4.2	2.1	21.7	4.3	5.6	2.9
Ripley	Ripley County	34	91	2.7	0.12	5.5	1.4	12.8	2.7	40.3	3.2	24.1	3.2	6.5	1.5	7.3	1.7	10.8	2.1	28.5	2.6	48.8	3.6	2.6	0.9	0	0.6	2.8	1.3	7.6	2.8	19.6	3.8	0.8	0.6	11.5	2.9	8.2	2.7	0.7	0.7	2.6	1.6	7.3	2.9	25.2	3.6	5.8	2.1
Saline	Saline County	30	92	2.62	0.08	6.3	1.1	8.9	1.7	36.9	2.7	19.1	1.8	6.2	1.1	15.7	2.2	22.5	2.7	17.5	1.8	57.7	2.2	1.7	0.6	0	0.1	5.8	1.2	5.4	1	15.5	2.7	1.3	0.5	11.1	2.2	5.9	1.3	1	0.9	3.1	0.9	4.6	1.4	29.2	3.1	7.5	2
Schuyler	Schuyler County	28	93	3.12	0.19	4.4	1.8	7.1	2.4	46.6	4.1	19	2.8	13.7	3.4	6.1	2.3	9.2	2.7	16.3	3.1	57.2	4.1	1	0.5	0.4	0.5	7.9	3.2	6.9	2.3	16.1	4	4	2.6	9.6	2.8	6.5	2.2	0.4	0.4	1.4	0.8	3.3	2.1	26.2	4	6	2.7
Scotland	Scotland County	78	94	2.87	0.2	14.2	4	6.1	3	40.6	4.7	17.1	3.6	7.1	2.5	8.8	3.1	14.9	4.2	13.5	2.7	55.3	4.6	1.3	1.1	0	1.6	12.4	5.3	7.1	2.8	15.6	4.5	2.4	1.6	6.1	2.4	6.6	3.7	2.1	1.7	4.6	2.4	5.6	2.6	21.8	4	3.8	2.1
Scott	Scott County	49	95	2.47	0.04	5.6	1.1	9.5	1.4	38.1	2.1	20.7	2.1	6.2	0.9	12.2	1.6	19.8	2.2	19.8	1.5	57.9	1.9	2.3	0.6	0.1	0.1	2.6	0.9	5.2	1.1	13.9	2	4.8	1.6	12.7	1.9	6.4	1.5	1.4	0.5	4.4	1.1	5.6	1.3	25.5	2.2	7.7	1.6
Shannon	Shannon County	75	96	2.64	0.17	4.1	1.7	13.8	3.8	45.2	4.5	13.7	2.9	8.7	4.5	8.7	2	14.5	2.7	23.6	3.8	45.1	3.3	2	1	1.3	1.5	7.3	3.1	11.6	4	16.3	3.9	2	2	6.6	2.4	5	2.1	0.2	0.2	4.2	2.2	7	4.6	20.9	3.7	7.5	2.8
Shelby	Shelby County	74	97	2.3	0.1	2.6	1.2	7.4	1.9	42.4	3.7	22.2	3.1	6	1.7	13.3	2.8	19.4	3	14.2	2.1	59.6	2.8	1.1	0.7	0	1.2	8.5	2	8.8	2.5	16.6	3.4	1.4	1	11.8	2.4	4.4	1.5	0.8	0.6	4.1	1.4	5.2	1.8	22.5	2.8	5.6	2
St. Charles	St. Charles County	41	98	2.62	0.01	1.4	0.2	3.5	0.3	23.2	0.6	22	0.7	9.1	0.4	25.9	0.6	40.8	0.7	10.2	0.3	67.5	0.5	2.1	0.2	0.1	0.1	0.6	0.1	7	0.5	12.6	0.6	3.2	0.3	11.8	0.6	4.3	0.4	2.1	0.2	10.1	0.5	10.9	0.5	21.4	0.7	8.7	0.4
St. Clair	St. Clair County	84	99	2.22	0.09	3.3	1.2	10.1	2.1	39.6	3.2	23.7	3	8.7	1.6	9.5	2.5	14.5	2.8	21.6	2.2	46.9	2.8	1.7	0.7	0	0.1	7	2.7	7.5	2.4	10	2.6	1.8	0.9	10.3	2.7	7	2.2	1	0.8	4.8	1.6	9.2	3.4	23.7	3.6	5.7	2.5
St. Francois	St. Francois County	6	100	2.44	0.05	4.5	0.7	10.3	0.9	37.6	1.8	25.1	1.6	8.5	1.1	8.1	1.1	14	1.2	20.9	1.4	49.7	1.5	2.2	0.5	0.2	0.4	1.4	0.5	6.5	1.4	11.4	1.8	2	0.9	10.5	1.4	6.6	1.4	1.5	0.6	4.3	0.9	7.2	1.6	27.7	2.4	8.3	1.4
St. Louis	St. Louis County	43	101	2.39	0.01	1.8	0.1	4.2	0.2	21.3	0.4	20.5	0.4	7.8	0.3	25.2	0.5	44.4	0.6	11.7	0.3	62.3	0.4	3	0.2	2	0.2	0.5	0.1	4.6	0.2	9.8	0.4	3.1	0.2	10.4	0.4	4.6	0.3	2.3	0.2	9.9	0.4	12.9	0.4	25.9	0.5	8.3	0.3
St. Louis City	St. Louis City	46	102	2.05	0.02	3.2	0.3	8.1	0.5	24.2	0.8	21	0.8	6.3	0.4	20.5	0.8	37.2	1	15.3	0.6	62.4	0.7	3.9	0.3	7.3	0.6	0.4	0.1	3.5	0.4	8.7	0.6	2	0.3	9	0.7	5.1	0.5	2.2	0.3	6.7	0.5	11.6	0.7	29	1	12.2	0.7
Ste. Genevieve	Ste. Genevieve County	59	103	2.42	0.09	3.1	1	6.1	1.7	37.5	3.1	25.3	3	10.1	2.1	10.2	2.1	17.9	3	15.4	2.5	59.7	2.7	2.8	1.4	0	0.4	4	1.4	10	1.9	14.2	3	3.5	1.6	7.3	1.9	6.5	1.8	1.2	0.8	5.5	2.4	9.1	2.5	22.1	3.2	5.4	1.8
Stoddard	Stoddard County	63	104	2.5	0.06	7.2	1.2	13	1.9	42.4	2.1	18.8	2.1	6.4	1.2	8.5	1.1	12.3	1.6	24.1	2.1	51.3	1.9	2.9	0.7	0	0.1	6.6	1.3	6.9	1.7	13.9	2.3	2	0.8	12.6	2.2	7.2	1.9	1.7	1	5.3	1.6	5.6	1.3	26.1	2.4	4.8	1.1
Stone	Stone County	105	105	2.48	0.09	2.5	0.7	8.7	1.4	33.3	2.2	25.7	1.9	10	1.5	13.6	1.5	19.8	1.9	18.7	1.5	45.3	2	3.8	1.1	0	0.1	2.4	1	7.4	1.4	7.8	2.2	1.8	0.7	13.1	2.9	6.9	2.2	1.3	0.8	6.2	1.9	8.5	1.6	20.3	2.6	17	2.8
Sullivan	Sullivan County	66	106	2.67	0.16	6.9	2.4	7.6	1.8	47.7	3.8	16.2	2.4	6.5	1.7	9.6	2.1	15.2	2.7	10.4	1.6	54.4	3.1	1.2	0.7	0	0.1	8.4	2.3	4.7	1.8	27.8	3.9	2.4	1.4	6.7	2.3	4.8	2	1.5	1	3.2	1.4	5.2	1.9	25.5	4.2	2.9	1.6
Taney	Taney County	0	107	2.4	0.06	1.9	0.5	7.8	1.3	34.4	2.1	26.4	2	8.3	1	14.6	1.8	21.2	1.9	17.2	1.6	57.2	1.9	2.7	0.6	0.2	0.2	1.5	0.8	7.1	1.4	4.5	1.2	1	0.5	16.8	2.4	5	1.8	2.5	0.9	5.7	1.4	8	1.5	17.1	2.2	23.4	2.7
Texas	Texas County	68	108	2.45	0.09	4.6	1.2	11	2	39.2	2.8	24	2.2	6.4	1.4	9.1	1.7	14.8	2.3	24.3	2.1	45.4	2.6	3.1	0.9	0.4	0.3	8.2	2.3	7.5	2.1	12.3	3.4	0.8	0.6	12.2	2.4	6.3	1.8	0.7	0.4	3.7	1.5	5	2.2	26.2	4.1	5.7	1.8
Vernon	Vernon County	81	109	2.4	0.07	4.1	1	7.6	1.4	40.9	3.1	19.9	2.3	10	2.3	10.5	2.2	17.5	3	17.3	2.1	55	2.7	2.2	0.6	0.2	0.4	8.5	1.7	8.5	2.2	11.6	2.4	2.4	1.3	11.9	2.4	3.6	0.9	1.5	0.9	6.3	1.5	6.2	1.9	26.3	3.1	5.3	2
Warren	Warren County	42	110	2.65	0.07	3.3	1.1	7.2	1.5	36.9	2.7	24.1	2.5	9	1.7	12.9	2	19.4	2.5	15.4	1.6	60.6	1.8	2.5	0.8	0.2	0.2	0.8	0.4	11.1	2.1	16.4	2.3	3.8	1.2	12.6	2.2	6.1	1.7	2.2	1.2	6.2	1.5	7.3	1.4	19.4	3.2	6.8	1.6
Washington	Washington County	106	111	2.56	0.09	5.8	1.3	14.6	2	39.3	3.3	21.5	2.4	7.3	1.3	7.8	1.7	11.4	1.8	25.5	2.3	46.2	2.2	3.6	0.9	0.2	0.3	3.9	2.2	10.9	2.8	14.3	3.2	1.8	1.2	12	3	4.9	1.9	0.7	0.7	3.1	1.7	7.6	2.2	26.4	3.2	5.5	1.8
Wayne	Wayne County	111	112	2.37	0.16	5.1	1.4	13.7	2.5	43.3	4.3	22.4	3.8	5.6	1.5	7.1	2.2	9.9	2.6	29.6	2.6	40.9	3.3	3.5	1.3	0.4	0.6	5	2	9.6	3	19.3	4.1	3.2	1.7	8.7	3.5	6.8	3.5	1.5	1.3	2.8	1.8	4.9	2.3	21.4	4.2	7.8	3.2
Webster	Webster County	53	113	2.79	0.05	5.1	1.3	8.1	1.2	37.6	2.2	23.2	1.6	8.3	1.3	11.3	1.4	17.7	1.7	14.1	1.3	53.9	1.9	2.9	0.8	0.1	0.1	2.9	1	13.1	2.3	10.9	1.6	3.9	1.1	12.7	1.7	9.4	1.9	0.8	0.4	4.4	1.2	7	1.3	20.7	2.4	5.7	1.4
Worth	Worth County	60	114	2.43	0.23	4.1	2.7	5.7	2.4	44.1	4.3	19.9	3.7	7.9	3	12.2	2.7	18.3	4.1	16	2.5	55.7	3.4	1.2	1	0	3.6	13.6	4.3	9.3	2.8	8.4	3	3.1	2.1	10.7	5.3	5.2	2.6	0	3.6	3.3	1.9	2.7	1.7	23.4	3.9	8.7	3.9
Wright	Wright County	65	115	2.59	0.1	7.1	1.7	11.9	2.3	41.3	3.2	20	2.6	8.7	2	7.7	2.3	11	2.4	19.9	2.2	46.9	2.5	3.1	1.1	0	0.5	6.4	2.2	6	2.1	15.8	3.3	1.7	1.1	11.5	2.9	9.4	2.6	1.3	0.9	2.4	1	3	1.3	26	3.5	5.4	1.9
[truncated: 50 more columns]
